# Supplementary material for: Cold Stress, Freezing Adaptation, Varietal Susceptibility of Olea europaea L.: A Review
Source: Plants (Basel). 2022 May 20;11(10):1367. doi: 10.3390/plants11101367 (PMC9144808; doi:10.3390/plants11101367)
Supplement: Supplementary file 1 [file plants-11-01367-s001.zip]

Archive with 2 entries (2 files):
- Supplementary 2.xlsx
- Supplementary 1.pdf
