# Supplementary material for: Cold Stress, Freezing Adaptation, Varietal Susceptibility of Olea europaea L.: A Review
Source: Plants (Basel). 2022 May 20;11(10):1367. doi: 10.3390/plants11101367 (PMC9144808; doi:10.3390/plants11101367)
Supplement: Supplementary file 1 [file plants-11-01367-s001.zip › Supplementary 2.xlsx]

## Sheet: TABELLAFINALE
Table S2. Evaluation of cold-hardiness and screening methods for freezing tolerance of olive cultivars.
Author	Method	Experimental conditions	Tolerant or hardy,	Moderately tolerant or semy-hardy	Susceptible or non-hardy
Scaramuzzi, Andreucci, 1957	Filed observations	Freezing event occurred in 1956, Tuscany. Decrease of T from-2°C to -13°C in 10 days	Arbequina, Ascolana Tenera, Bosana, Canino, Ceretano, Gordales Sevillana, Itrana, Manzanilla, Moraiolo, Morchiaio, S. Caterina, S. Francesco, Uovo di Piccione, Zarazi	Carmelitana, Casaliva, Cima di Mola, Leccino, Maurino, Ogliarola, Pendolino, Rosciola, Verdale	Baurino, Coratina, Cellina, Grossa di Spagna, Frantoio, Madonna dell’Impruneta, Quercetana, S. Agatese, Sinopolese, Taggiasca, Verdella
Morettini et al. 1956	Filed observations.	Freezing event occurred in 1956, Tuscany. Decrease of T from-2°C to -13°C in 10 days	Allorino, Arbequina, Ascolana Tenera, Bella di Spagna, Biancolilla, Canin, Castrician, Cima di Mola, Coratina, Cordovil, Dritta, Galega, Gordales, Itrana, Leccio del Corno, Manzanilla, Maschio, Maurino Morchiao, Ogliarola pugliese, Ottobratica, Piangente, Picholene, Rosciola, Siviglian, Tagiasca, Uovo di Piccione	Carboncella, Carmelitana, Cerignola, Civitate, corregiolo, Frantoio, Coccitana, Grossa di Sardegna, madonna dell’impruneta, Mignolo, Maurino, Nebbio, Pendolino, S. Agata, Provenzale, S. Agostino, Sargano, Salella, Verdale, Vercella	Bianca di Grecia, Leccino
Bini et el., 1987	Field: visual observations conducted in nursery. CA and NA stages.Rating scale: 1 no damages; 2 leaves amd 1-year old shoot damaged; 3 branches; 4 all the plant including trunk	Freezing event occurred in 1985, Tuscany	Grossa di Spagna	Ascolana Tenera, Maurino, Nocellara Etnea	Frantoio, Itrana, Leccino, Moraiolo Pendolino, Pichiline
Fontanazza, Preziosi, 1969	Field: CNR collection. Visual observations. Rating scale based on damaged bark in 1-year-old shoots; high resistant: up 5% ; resistant: 5-10%; moderately-resistant: 11-30%; susceètible: 31-60%; very susceptible:>60%	Freezing event occurred in 1967, Umbria Decrease of T form-5°C to -9°C in february	Acolana Tenera, Carboncella, Casaliva, Cellina, Coratina, Corregiolo, Itrana, Leccio del Corno, Moraiolo, Piangente	Bella di Spagna, Caninese, Dritta di Loreto, Fecciaro, Frantoio, Gentile di Chieti, Leccino, Maurino, S. Caterina, Raza, Uovo di Piccione	Bosana, Frantoio A Corsini, Gordales, Migliola, Nocellara Etnea, Nocellara Messinese, Ogliarola, Ottobratica, Picholine, Pendolino, Razzola, Santagatese, Taggiasca
Alfei et al., 1999	Field: 3-year-old trees. Two visual indexes: canopy defoliation: 0: no leaf drop; 1: <50%; 2: >50%; 3: totally defoliated. Bark split: 0: none; 1:only one-year-old shoots; 2: extended to 2-and 3 years-old-branches; 3: extended to primary branches; 4: extended to trunk	Freezing event occurred in December 1996	Piantone di Mogliano, Leccino	Mignola	Canino, Rosciola
Lodolini et al., 2016	Field: three-year-old trees, Central Italy . Evaluation of FT and recovery ability (RA) by visuable symptoms in CA and NA stage. FT: canopy defoliation: 0, no leaf drop; 1, <50%; 2: >50%; 3, totally defoliated. Bark split: 0, none; 1, only one-year-old shoots; 2, extended to 2-and 3 years-old-branches; 3, extended to primary branches; 4, extended to trunk. RA: 0, only the apical portion of the ca…	Winter 2011-2012: 12 days freezing events in January with a mean minimum T of -4,7°C ( absolute min T -6,4°C); abundant snow events; strong and cold wind	Ascolana dura, Orbetana, Mignolone	Sargano di Fermo, Raggia, Raggiola, Cornetta, Coroncina, Rosciola dei Colli Esini, Mignola, Capolga, Ascolana tenera, Lea	Arbequina, FS17, Don carlo, Giulia, Piantone di Mogliano, Carboncella, Piantone di Falerone, Sargano di S. Benedetto, Sarganella, Nebbia Menocchia, Oliva grossa
Ganino et al. 2007; Beghè et al. 2011	Field: visual symptoms in three experimental field located in Salsomaggiore Terme (Parma, Italy), Bannone (Parma, Italy), and Reggio Emilia (Italy) for 2 years (2009 and 2011). Virtual score assigned to number of green leaves, brown leaves, twisted leaves, and abscissed leaves. Rating scale of damage intensity : 0, no damage; 1, 10 % of damage; 2, 10–50 % of damage; 3, 50–80 % of damage; 4, 80–10…	The minimum winter temperature of −18 °C was recorded in December 2009 and in February 2011.	Degli, Nostrana di Brisighella, and Montelocco		Frantoio, Leccino, Leccino Clone no. 18, and Maurino
Barranco et al., 2005	Field: olive plants 80cm high, planted in 2001, Madrid, Spain. Evaluation of aerial parts in May 2002. Laboratory EL	Freezing events in November 2001 ( -6,5°C) and December 2001 ( -10,5)°C	Arbequina, Cornicabra,Picual	Manzanilla Cacereña, Nevadillo de Jaén, Picudo, Verdial de Badojoz,Frantoio, Hojiblanca	Empeltre
Gomez-del-Campo and Barranco (2005)	Field: one-year-old plants Freeze damage assessed at the end of the winter by visual evaluation using scoring system on a scale of 0 (no visible damage) to 4 (the whole foliar mass damaged). Evaluation of FT and RA. CA and NA stages	Cold episodes in Spain (Vega del Tajo)	Arbequina, Cornicabra	Manzanilla Cacereña, Nevadillo de Jaén, Picual, Picudo and Verdial de Badojoz	Empeltre, Frantoio and Hojiblanca
Denney et al., 1993	Field: visual rating: shoot tip dieback, defoliation and bark splitting 0-1: none or light (resistant); 2-3 moderate (susceptible); 4-5 heavy (very susceptible).Lab. Test: Shoot sampling every month (october 1991 -april 1992). Organ: internodes, leaves. TTC,DTA.	Field: At least three days at -6,7°C, persistent wind Lab. Treatment: T decreasing a rate of 15°C per hour From RT to -40°C	Ascolano Dura, Asioloni, Chitori, Grappolo, Grossane, Karydolia, Mavrela, Merhavia, Mission, Sir GeorgeGrey's spanish (Nevadillo), No.63, No. 65A, redondillo de Lomgrona, Rigali, Saiali Magloue, Souri, Touffahi, Vassilika, Yuaca, Yullutt	Arbequina, Ascolano-Robinson, Azapa, Bidh el hamman, Calamata, Columello, Cordovil, Gaidourelia, Galega, Grossa di spagna, Hamid, Leiva, Memeli, Moraioli, Morcal, Nuevo di sicrone, Ogliarola, Piconia, Picual, Redding Picholine, Rouget, Salome', Sigoise, Syroglyolia, Verdale, zitoum	Ascolano El Toro, Balady, Barouni, Bouteillon, Conservolia, Criolla, Cucci, Dwarf-D, Ferruginea, Franklin Coming, Giaraffa, Gigante di Cerignola, Grosse Aberkan, K18, Kadesh, Kalamon, Karolia Aghizi, Koroneiki, Liguria, Manzanillo Hoag, Manzanillo Sharpe, Maruini, Meski, Mission Davis, Nevadillo, Nieland banger, Ouslati, Picholdi Languedoc, Rubra, Sevillano Stralock, UC52-24-1
Azarello et al., 2009	Laboratory: EL, impedance spectroscopy, fractal analysis. Leaves and shoots from 10-year-old plants in june ( NA) and january (CA) stages	Chamber: stepwise multiple-T regime (0, -2,-4,-6,-8,-10,-12,-15,-18,-20,-24°C). T decreasing by a rate of 2°C/hour. Recovery by rising T at the same rate until 24°C.	Parco Polcenigo: PP1 and PP2, Rocca Bernarda, Frantoio, Bologna 2, Leccino, Simjaca	Ascolana Tenera, Carbona, Diana, Maurino, Moraiolo, SC 06; SC07, SC08	Coratina, Campeglio, Pendolino, Zamarian San Rocco ZSR, Urano, Vescovo
Cansev et al., 2009	Laboratory: Leaves from 20-year-old plants , CA and NA stages. EL, CAT, APX, NADPH oxidase, TSP and their immunoblot.	Chamber by a stepwise T regime (-5°C, -10, -20°c) for 12 hours. T decreasing by a rate of 1,5°C/hour until -5°C and 5°C/h until -20°C.RH 45-50%; darkness condition.	Domat,Lecquest	Gemlik, Hojoblanca, Ascolona	Samanli, Meski, Uslu and Manzanilla
Gulen et al., 2009	Laboratory: Leaves from 20-year-old plants , CA and NA stages. TSS and PLS analysis	Cansev et al., 2009	Domat, Lecquest, Acolona, Hojoblanca		Samanli, Meski, Uslu and Manzanilla
Hashempour et al., 2014a Hashempour et al., 2014b	Laboratory: Leaves from 40-year -old plants at CA and NA stages. EL; SOD,POD,APX,CAT,PPO,PAL proline analysis	Chamber by a stepwise T regime (-5°C, -10, -15, -20°c) for 10 hours. T decreasing by a rate of 1,5°C/hour until -5°C and 5°C/h until -20°C.RH 45-50%; darkness condition.	Fishomi, Mission and Shengeh	Leccino, Coratina, Arbequina, Roghani and Mari	Zard, Amigdalolia and Manzanilla
Guerra et al., 2015,	Laboratory: Real Time PCR of CBFs in response to a cold shock, NA and CA stages Organ: leaves	Chamber: Potted plants adapted to a short day photoperiod of 8-h light (150 μmol m−2 s −1 ) at 22°/19 °C, then directly exposed to + 3 °C. Leaves sampled at different time points until 48 hours of treatment	Degli, Nostrana di Brisighella	Frantoio, Leccino, Leccino Clone no. 18	Maurino
Saadati et al- 2020	Laboratory Leaves collected in 5 periods from November to April 2016-2017 from 15-year-old plants in CA and NA stages. Iran. SOD,POD,APX,CAT activity,TSP, proline and MDA content	Chamber: stepwise multiple-T regime (0, -2,-4,-6,-8,-10,-12,-15,-18,-20,-24°C). T decreasing by a rate of 2°C/hour. Recovery by rising T at the same rate until 24°C.	Amphisis	Girgan	Manzanilla
Fiorino and Mancuso 2000 a	Laboratory: Young shoots, leaves, vegetative buds, woody and non-woody roots from potted 3-year-old plants (Pescia, Tuscany) grown in field. . CA stage DTA,vital stain.	Chamber: samples cooled at rates of 5°C/h up to -30°C	Ascolana	Leccino	Coratina, Frantoio
Arias et al. (2015; 2017)	Laboratory: Root, stem, leaves from one-year-old potted plants grown outdoors for 1 year, Argentina.Leaf pression volume ; leaf osmotic potential; leaf tissue density, leaf relative water content, DTA, LE. Leaf soluble carbohydrates and nitrogen content	Chamber: stepwise multiple-T regime (5,0, -2,-4,-6,-8,-10,-12,-14,-16,-18,-20,-25°C). T decreasing by a rate of 5°C/hour.	Arbequina, Changlot Real,Hojiblanca		Frantoio, Manzanilla
Wang et al., 2018	Laoratory: 1-year-old shoot and leaves from plants grown in field, Wudu, China . EL, MDA and SOD activity	Treatment: decreasing temperature by 4°C every 24 h ( 4°C, 0, -4,-8,-12,-16,-20 and-24°C)	Empeltre, Picual, Arbequina	Manzanilla, Cornicabra,Hojiblanca	Arbosana, Koroneiki
Bartolozzi and Fontanazza (1999)	Laboratory: DTA, visible symptoms and EL	Chamber: stepwise multiple-T regime (4,0, -12,-14,-16,-20°C). T decreasing by a rate of 2°C/hour.	Bouteillan, Nostrale di Rigali, III-79,Madonna dell'Impruneta, Borsciona* EL tolerant	Ascolana tenera, Frantoio, Leccino,Vocio,I-79,Leccio Uzzano, N1	Morcona Borsciona*in field/greenhouse	Ascolana Tenera, Borsciona, Bouteillan, Leccino, Leccio Uzzano, Madonna dell'Impruneta, Morcona, Nostrale di Rigali, Vocio												I-79, III-79, N 1		scelte perché hanno sopravvissuto alle gelate del 1985 e 1991
Mansour et al., 2012	Laboratory.one-years old olive cultivars content of total protein, lipid peroxidation and photosynthetic pigments	Chamber: plants were exposed to low temperatures of 10, 5, 0, -5, -10, -15, -20 for 12 h.	Frantoio		Sevillana
Simkeshzadeh et al., 2011	Field: 7- year- old olive trees which exposed to winters 2007 and 2008 to plants. Visual observations: percentage of drying by scoring and percentage of leaf abscission . Laboratory: chlorophyll fluorescence	Chamber: stepwise multiple-T regime: 0, -5, -10, -15 and -20 ° C for one hour	Amphisis, 'Gorgan, 'Shengeh		Kroneiki’, Rashid’, ‘Spain’, ‘Manzanilla’ and ‘Kroneiki’
Naser et al., 2018	Field: Visual symptoms evaluated in several sites after few weeks of frost occurrence. Damages observed: brown leaves, bark split, defoliation, roots lesions	Low temperatures (-2.1/-2.6°C) in the winter months of 2000 and temperatures of -3.8/-5.7°C in 2007-2008.	Ayvalik, Frantioi and Surani,	Jordan and Improved Nebali	Coratina, Picual and Manzanilla, Verdale
Zelasco et al., 2018	Field: three experimental fields ( Borgone (TO), Sondrio and Aviano (PN) on 29 common cultivars. Visual symptoms evaluation during FT and RA.Rating scale as suggested by Ganino et al. (2007)		Pendolino		Frantoio,Casaliva, Taggiasca, Maurino
Barranco et al., 2000	literature		Kalinjot,Blanquette de Guelma, Chemlal de Kabylie, Aglandau, Bouteillan, Grossane, Chalkidiki, Konservolia, Mastoidis, Ascolana tenera, Biancolilla, Canino, Carolea,Cellina di Nardò, Coratina, Cucco, Dolce Agogia, Dritta, Grignan, Itrana, Leccino, Oliva di Cerignola, Ottobratica, Pendolino, Rosciola, santa Caterina, Rasi'i, Nabali Baladi, Bianchera, Alfafara, Blanqueta, Lechin de Granada,Lechin d…	Limli, Sigoise,Picholine Languedoc, salonenque, Tanche, Adramitini, Kalamon, Megaritiki, Valanolia, soury, Carrasqueno de la Sierra Hojiblanca, Picudo, Zaity,Chétoui, Gerboui, Celebi, Erkence, Gemlik	Arauco, Levantinka, Oblica,Cassanese, Casaliva, Frantoio, Ogliarola barese, sant'Agostino, Taggiasca, Lucio, Manzanilla de Sevilla, Morisca, Morrut, Empeltre, Molar de Cieza, Villalonga, Meski, Domat, Memeli, Uslu, Zutica
Rahemi et al., 2016	Laboratory: two-year-old plants under greenhouse condition before exposure to freezing temperature.EL, Proline, Phenols, TSC, starch content, stomatal density,visual sympotms: wood injury	Plants exposed to low temperatures (4 °C, 0°C, -6 °C, -12 °C, and -18 °C) for one hour. The temperature was gradually decreased to -6 °C by approximately 1.5 °C h -1 and by 5 °C h-1 thereafter	Zard, Dehghan	Amygdalolelia, Conservallia, Tokhme-Kabki	Shiraz, Dakal and Dezful
Moshtaghi et al., 2009	Laboratory: leaves and drupes from plants grown in field. NA stage. EL	freezing cabinet: low temperatures by 5 °C per h, stages to -1, -5, -10, -15, -20°C.	Dehghan
Bartolozzi et al., 1999a; 1999b	Laboratory: leaves collected form november 1995 to october 1996 from plants grown in field. NA and CA stages. Soluble sugars, Alcohol sugar, Krebs cycle acid and fatty acid analysis.Protein electrophoresis.	Chamber: T from 4°C to - 16°C , 4°C/h. -16°C maintained for 1 hour.	Bouteillan, Nostrale di Rigali, Leccino
Saadati et al., 2019	Laboratory: leaves and stem sgments collected from plants grown in plants in january 2016. Iran. EL, Maximum quantum yield of PSII photochemistry (Fv/Fm) of leaves, Tetrazolium staining test (TST) , Soluble carbohydrate, proline, MDA, DPPH scavenging capacity, Leaf relative water content (RWC)	For 12 h, samples were kept at low temperatures, i.e., 0, −5, −10, −15, −20, or −25 °C. Step by step, the temperature was lowered: (1) to 0 °C at 1.5 °C h−1 and (2) to −25 °C at 5 °C h−1. ; the tem_x0002_perature was then increased, albeit at the constant rate, to do the recovery till 4 °C	Amphisis, Shengeh
Basaki et al., al., 2019	Laboratory: one-year-old shoots of CA olive trees. EL , free proline content,	freezing temperatures for 24 and 48 hours, -18,-20°C (protocol partially described)	Zard	Mission, Roghani	Koroneiki
Roselli et al., 1989.	Field: rating scale of visual symptoms : (-) aerial parts of trees killed; (+-) trees 20% defoliated; (++) undamaged trees Laboratory: stomatal density	Three areas studied: two on the hills surrounding Florence where temperatures during January 1985 fell to -20°C and -25°C and another near Massa Marittima where temperatures were a few degrees higher.	Maurino, Morchiaio, Leccino		Moraiolo, Frantoio
Mougiou et al., 2020	Laboratory: potted plants. NA stage. Gas exchange measurements, SOD and GPX activities, H2O2 and TBAR content, gene expression analysis	Chamber: plants exposed to cold stress (0 ± 2 ◦C) in a simulation of night frost incidents (16 h in the cold chamber in the dark, followed by 8 h outdoors at ambient temperature and sunlight ) in March and replicated in April. Treatment applied for 4 days. Daily mean air temperature was minimum 12.2 ◦C and maximum 17.8 ◦C in March and minimum 14.7 ◦C and maximum 20.1 ◦C in April.	Mastoidis	Koroneiki
Antognozzi, E. and F. Catalano, 1985	Field: Visual symptoms observations: First period (march) - Philloptosis; bud mortality; damage to branches, branches and stem . Second period (june)- Damage to the branches, branches and stem; re-bursting of suckers along the stem and branches; presence of suckers on the stump; extent of flowering. Third period (october) Presence of suckers on the stump; vegetative activity and extent of fruitin…	Freezing event in 1985, Umbria ( minimum T from-8 to -20°C)	Laurina, Moresca, Negrera, Ogliarola, un clone di Moraiolo e per le va_x0002_rietà da tavola, Itrana, S. Caterina e Tanche.Bosana, Carboncella, Leccino, Rosciola, Dolce Agogia e, per le varietà da tavola, Nocellara Etnea e S. Agostino.	BouteiIlan, Casaliva, Cora_x0002_tina, Dolce D'Andria, Leccio del Corno, Maurino, Morchiaio, Pendolino e, per le varietà da tavola, Gordales e Grossa di Spagna.	Carolea, Cellina, Correggiolo, Dritta di Lo_x0002_reto, Dritta di Moscufo, Fecciaro, Frantoio, Frantoio Corsini, Grappolo, Leucocarpa, Moraiolo Corsini, Nebba, Raja Sabina, Rastellina, Raza, Sargano e, per le varietà da tavola, Asco_x0002_ìana semitenera.Mignolo, Nocellara Messinese, Oli_x0002_vago Sabino, Ottobratica, Razzola, Sant'Agatese e, per le varietà da tavola, Carmelitana, Cerignola, Mor…
